# Supplementary material for: Tailored Polyelectrolyte Multilayer Systems by Variation of Polyelectrolyte Composition and EDC/NHS Cross-Linking: Physicochemical Characterization and In Vitro Evaluation
Source: Nanomaterials (Basel). 2022 Jun 15;12(12):2054. doi: 10.3390/nano12122054 (PMC9228333; doi:10.3390/nano12122054)
Supplement: Supplementary file 1 [file nanomaterials-12-02054-s001.zip]

Archive with 1 entries (1 files):
- nanomaterials-1721951-supplementary.pdf
